# Supplementary material for: Switchable Fluorescence of a Mechanical Stimulus-Responsive Au-P-S Complex
Source: Molecules. 2024 Dec 5;29(23):5736. doi: 10.3390/molecules29235736 (PMC11643574; doi:10.3390/molecules29235736)
Supplement: Supplementary file 1 [file molecules-29-05736-s001.zip]

Archive with 1 entries (1 files):
- molecules-3303894-supplementary.pdf
